# Supplementary material for: A Peniophora lycii Isolate Simultaneously Parasitizes Vitis vinefera Host and Associated Fungi, and Possibly Contributes to Grapevine Trunk Disease Development
Source: J Fungi (Basel). 2026 May 7;12(5):348. doi: 10.3390/jof12050348 (PMC13208804; doi:10.3390/jof12050348)
Supplement: Supplementary file 1 [file jof-12-00348-s001.zip]

Archive with 5 entries (5 files):
- Supplementary figure S1.pdf
- Supplementary table S2.xlsx
- Supplementary table S3.xlsx
- Supplementary table S4.xlsx
- Supplementar table S1.xlsx
