# Supplementary material for: A Peniophora lycii Isolate Simultaneously Parasitizes Vitis vinefera Host and Associated Fungi, and Possibly Contributes to Grapevine Trunk Disease Development
Source: J Fungi (Basel). 2026 May 7;12(5):348. doi: 10.3390/jof12050348 (PMC13208804; doi:10.3390/jof12050348)
Supplement: Supplementary file 1 [file jof-12-00348-s001.zip › Supplementary table S2.xlsx]

## Sheet: foliard disks redxgreen-1 pixel
			foliar disks red/green pixel intensity
			control	P. lycii	Alternaria sp	P. lycii + Alternaria sp.	A. pullulans	P. lycii + A. pullulans	B. cinerea	P. lycii + B. cinerea
			0.70	0.81	0.79	0.81	0.72	0.79	1.20	1.24
			0.68	0.86	0.79	0.95	0.76	0.82	1.13	1.07
			0.73	0.97	0.80	0.86	0.78	0.81	1.09	1.06
			0.69	0.86	0.79	0.82	0.80	0.90	1.06	1.14
			0.71	0.78	0.74	0.79	0.69	0.88	1.16	1.24
		Mean	0.70	0.86	0.78	0.85	0.75	0.84	1.13	1.15
		significance group (p< 0.05):	c	b	bc	b	bc	b	a	a
