# Supplementary material for: A Peniophora lycii Isolate Simultaneously Parasitizes Vitis vinefera Host and Associated Fungi, and Possibly Contributes to Grapevine Trunk Disease Development
Source: J Fungi (Basel). 2026 May 7;12(5):348. doi: 10.3390/jof12050348 (PMC13208804; doi:10.3390/jof12050348)
Supplement: Supplementary file 1 [file jof-12-00348-s001.zip › Supplementary table S3.xlsx]

## Sheet: Infected cutting symptoms
		External necrosis length (mm)
		control	P. lycii	B. dothidea	P. chlamydospora	P. lycii +B.dothidea	P. lycii+P. chlamydospora
		16.20	20.38	38.86	42.91	18.99	30.38
		17.72	35.44	37.34	29.75	35.44	36.46
		21.77	30.38	62.66	24.30	31.39	27.34
		14.68	26.84	33.92	40.38	33.54	26.84
		14.43	17.47	35.44	30.38	32.41	31.39
	Mean:	16.96	26.101	41.65	33.54	30.35	30.48
	significance group (p< 0.05):	b	ab	a	a	ab	ab
		Internal necrosis length (mm)
		control	P. lycii	B. dothidea	P. chlamydospora	P. lycii +B.dothidea	P. lycii +P. chlamydospora
		9.37	16.20	20.89	18.10	15.19	19.49
		7.85	17.97	20.00	28.35	15.44	15.19
		8.23	14.68	16.08	21.90	20.63	23.29
		7.59	14.94	15.44	23.04	18.99	15.70
		6.96	11.65	24.81	23.04	17.97	20.25
	Mean:	8.00	15.09	19.44	22.89	17.65	28.78
	significance group (p< 0.05):	c	b	ab	a	ab	ab
		White rot length (mm)
		control	P. lycii	B. dothidea	P. chlamydospora	P. lycii +B.dothidea	P. lycii +P. chlamydospora
		0	59.37	0	0	34.05	39.62
		0	57.34	0	0	59.37	40.00
		0	34.18	0	0	55.06	44.30
		0	0	0	0	59.37	47.59
		0	0	0	0	59.49	31.65
	Mean:	0	30.18	0	0	53.47	40.63
	significance group (p< 0.05):	b	a	b	b	a	a
