# Supplementary material for: A Peniophora lycii Isolate Simultaneously Parasitizes Vitis vinefera Host and Associated Fungi, and Possibly Contributes to Grapevine Trunk Disease Development
Source: J Fungi (Basel). 2026 May 7;12(5):348. doi: 10.3390/jof12050348 (PMC13208804; doi:10.3390/jof12050348)
Supplement: Supplementary file 1 [file jof-12-00348-s001.zip › Supplementary table S4.xlsx]

## Sheet: Munka1
							P. lycii colony radius (mm)
						co-inoculation	P. chlamydospora	none
							43.12	36.14
							43.12	34.85
							41.54	36.32
						Mean	42.58	35.77
						significance group (p< 0.05)	a	b
