# Supplementary material for: A Peniophora lycii Isolate Simultaneously Parasitizes Vitis vinefera Host and Associated Fungi, and Possibly Contributes to Grapevine Trunk Disease Development
Source: J Fungi (Basel). 2026 May 7;12(5):348. doi: 10.3390/jof12050348 (PMC13208804; doi:10.3390/jof12050348)
Supplement: Supplementary file 1 [file jof-12-00348-s001.zip › Supplementar table S1.xlsx]

## Sheet: Munka1
	Strain ID	ITS	LSU
Peniophora lycii_sample	BCA72024	PX957018	PX963637
Peniophora lycii_1	Boid-437	MK588774.1	MK588814.1
Peniophora lycii_2	CBS:263.56	MH857623.1	MH869168.1
Peniophora lycii_3	CBS:352.54	MH857357.1	MH868899.1
Peniophora laeta	CBS:256.56	MH857617.1	MH869166.1
Peniophora violaceolivida	ISK2.3	MK460951.1	MH868613.1
Peniophora pilatiana	CBS:265.56	MH857625.1	MH869172.1
Peniophora manshurica	HE3729	MK588777.1	MK588816.1
Peniophora piceae	CBS:347.52	MH857076.1	MH868612.1
Peniophora quercina	CBS:410.50	MH856690.1	MH868207.1
Peniophora simulans	CBS:875.84	MH861850.1	MH873538.1
Peniophora junipericola	HE2462	MK588773.1	MK588813.1
Peniophora rufomarginata	CBS:281.56	MH857639.1	MH869183.1
Peniophora tamaricicola	CBS:441.62	MH858205.1	MH869804.1
Peniophora vietnamensis	HE5252	MK588761.1	MK588801.1
Peniophora trigonosperma	CBS:402.83	MH861618.1	MH873335.1
Peniophora parvocystidiata	CBS:717.91	MH862306.1	MH873979.1
Peniophora monticola	CBS:649.91	MH862289.1	MH873970.1
Peniophora exima	B1011	MN475155.1	MN475821.1
Peniophora proxima	CBS:406.50	MH856686.1	MH868203.1
Peniophora erikssonii	CBS:287.58	MH857788.1	MH869322.1
Peniophora aurantiaca	CBS:396.50	MH856678.1	MH868195.1
Peniophora incarnata	CBS:430.72	MH860518.1	MH872230
Peniophora albobadia	CBS:329.66	MH858809	MH870448
Peniophora duplex	CBS:286.58	MH857787	MH869321
Peniophora pini	CBS 273.56	MH857631	MH869175
Peniophora malaiensis	CBS 679.91	MH862297	MH873974
Peniophora borbonica	He4597	MK588766	MK588806
Peniophora halimi	CBS 862.84	MH861843	MH873531
Peniophora polygonia	CBS 404.50	MH856684	MH868201
Peniophora cinerea	B1020	MN475151	MN475818
